# Supplementary material for: Comparative Analysis of the Complete Chloroplast Genome Sequences of Three Closely Related East-Asian Wild Roses (Rosa sect. Synstylae; Rosaceae)
Source: Genes (Basel). 2019 Jan 3;10(1):23. doi: 10.3390/genes10010023 (PMC6356658; doi:10.3390/genes10010023)
Supplement: Supplementary file 1 [file genes-10-00023-s001.zip]

Archive with 2 entries (2 files):
- Supplementary Table 1 Gene content list.docx
- Supplementary Table 2 SSR regions.xlsx
