# Supplementary material for: Comparative Analysis of the Complete Chloroplast Genome Sequences of Three Closely Related East-Asian Wild Roses (Rosa sect. Synstylae; Rosaceae)
Source: Genes (Basel). 2019 Jan 3;10(1):23. doi: 10.3390/genes10010023 (PMC6356658; doi:10.3390/genes10010023)
Supplement: Supplementary file 1 [file genes-10-00023-s001.zip › Supplementary Table 2 SSR regions.xlsx]

## Sheet: table
Table S2. List of simple sequence repeat (SSR) regions in chloroplast genomes of three Rosa sect. Synstylae species.
Sequence Name	position (start)	position (end)	Region		sequence repeat	motif	note
Rosa multiflora	199	209	trnH(GUG)-psbA	LSC	mononucleotide_repeat	(A)11
Rosa maximowicziana	199	209				(A)11
Rosa luciae	199	209				(A)11
Rosa multiflora	3752	3761	matK-trnK(UUU)	LSC	mononucleotide_repeat	(A)10
Rosa maximowicziana	3752	3761				(A)10
Rosa luciae	3752	3761				(A)10
Rosa multiflora	4347	4358	trnK(UUU)-rps16	LSC	mononucleotide_repeat	(A)12
Rosa maximowicziana	4347	4358				(A)12
Rosa luciae	4347	4358				(A)12
Rosa multiflora	4361	4370	trnK(UUU)-rps16	LSC	mononucleotide_repeat	(A)10
Rosa maximowicziana	4361	4371				(A)11
Rosa luciae	4361	4370				(A)10
Rosa multiflora	4799	4808	trnK(UUU)-rps16	LSC	mononucleotide_repeat	(A)10
Rosa maximowicziana	4800	4809				(A)10
Rosa luciae	4799	4808				(A)10
Rosa multiflora	4883	4892	trnK(UUU)-rps16	LSC	mononucleotide_repeat	(A)10
Rosa maximowicziana	4884	4893				(A)10
Rosa luciae	4883	4892				(A)10
Rosa multiflora	4936	4947	trnK(UUU)-rps16	LSC	mononucleotide_repeat	(T)12
Rosa maximowicziana	4937	4948				(T)12
Rosa luciae	4936	4947				(T)12
Rosa multiflora	6017	6031	rps16 intron	LSC	pentanucleotide_repeat	(TATAT)3
Rosa maximowicziana	6018	6032				(TATAT)3
Rosa luciae	6017	6031				(TATAT)3
Rosa multiflora	6322	6339	rps16-trnQ(UUG)	LSC	mononucleotide_repeat	(T)18
Rosa maximowicziana	6323	6339				(T)17
Rosa luciae	6322	6338				(T)17
Rosa multiflora	6438	6449	rps16-trnQ(UUG)	LSC	tetranucleotide_repeat	(AATA)3
Rosa maximowicziana	6439	6450				(AATA)3
Rosa luciae	6438	6449				(AATA)3
Rosa multiflora	6668	6677	rps16-trnQ(UUG)	LSC	dinucleotide_repeat	(AG)5
Rosa maximowicziana	6669	6678				(AG)5
Rosa luciae	6668	6677				(AG)5
Rosa multiflora	6858	6869	rps16-trnQ(UUG)	LSC	mononucleotide_repeat	(A)12
Rosa maximowicziana	6859	6870				(A)12
Rosa luciae	6858	6869				(A)12
Rosa multiflora	6972	6981	rps16-trnQ(UUG)	LSC	mononucleotide_repeat	(A)10
Rosa maximowicziana	6973	6982				(A)10
Rosa luciae	6972	6981				(A)10
Rosa multiflora	7423	7432	trnQ(UUG)-psbK	LSC	mononucleotide_repeat	(T)10
Rosa maximowicziana	7424	7433				(T)10
Rosa luciae	7423	7432				(T)10
Rosa multiflora	8157	8168	psbI-trnS(GCU)	LSC	trinucleotide_repeat	(ATA)4
Rosa maximowicziana	8158	8169				(ATA)4
Rosa luciae	8157	8168				(ATA)4
Rosa multiflora	8544	8553	trnS(GCU)-trnG(UCC)	LSC	mononucleotide_repeat	(A)10
Rosa maximowicziana	8545	8554				(A)10
Rosa luciae	8544	8553				(A)10
Rosa multiflora	9958	9973	trnR(UCU)-atpA	LSC	dinucleotide_repeat	(AT)8
Rosa maximowicziana	9959	9974				(AT)8
Rosa luciae	9958	9973				(AT)8
Rosa multiflora	10227	10238	trnR(UCU)-atpA	LSC	trinucleotide_repeat	(TTA)4
Rosa maximowicziana	10228	10239				(TTA)4
Rosa luciae	10227	10238				(TTA)4
Rosa multiflora	12054	12064	atpA-atpF	LSC	mononucleotide_repeat	(T)11
Rosa maximowicziana	12055	12065				(T)11
Rosa luciae	12054	12064				(T)11
Rosa multiflora	12812	12821	atpF-atpH	LSC	mononucleotide_repeat	(T)10
Rosa maximowicziana	12813	12822				(T)10
Rosa luciae	12812	12822				(T)11
Rosa multiflora	14133	14145	atpH-atpI	LSC	mononucleotide_repeat	(C)13
Rosa maximowicziana	14134	14145				(C)12
Rosa luciae	14134	14145				(C)12
Rosa multiflora	14146	14159	atpH-atpI	LSC	mononucleotide_repeat	(T)14
Rosa maximowicziana	14146	14159				(T)14
Rosa luciae	14146	14159				(T)14
Rosa multiflora	18235	18245	rpoC2 exon	LSC	mononucleotide_repeat	(T)11
Rosa maximowicziana	18235	18245				(T)11
Rosa luciae	18235	18245				(T)11
Rosa multiflora	19604	19613	rpoC2 exon	LSC	dinucleotide_repeat	(TA)5
Rosa maximowicziana	19604	19613				(TA)5
Rosa luciae	19604	19613				(TA)5
Rosa multiflora	22287	22300	rpoC1 intron	LSC	mononucleotide_repeat	(A)14
Rosa maximowicziana	22287	22300				(A)14
Rosa luciae	22287	22300				(A)14
Rosa multiflora	25958	25967	rpoB exon	LSC	mononucleotide_repeat	(T)10
Rosa maximowicziana	25958	25967				(T)10
Rosa luciae	25958	25967				(T)10
Rosa multiflora	28823	28833	petN-psbM	LSC	mononucleotide_repeat	(T)11
Rosa maximowicziana	28823	28833				(T)11
Rosa luciae	28823	28833				(T)11
Rosa multiflora	29462	29472	petN-psbM	LSC	mononucleotide_repeat	(T)11
Rosa maximowicziana	29462	29472				(T)11
Rosa luciae	29462	29471				(T)10
Rosa multiflora	30397	30408	psbM-trnD(GUC)	LSC	trinucleotide_repeat	(AAT)4
Rosa maximowicziana	30397	30408				(AAT)4
Rosa luciae	30396	30407				(AAT)4
Rosa multiflora	30557	30566	psbM-trnD(GUC)	LSC	mononucleotide_repeat	(A)10
Rosa maximowicziana	30557	30566				(A)10
Rosa luciae	30556	30565				(A)10
Rosa multiflora	36180	36189	trnS(UGA)-psbZ	LSC	dinucleotide_repeat	(TA)5
Rosa maximowicziana	36180	36189				(TA)5
Rosa luciae	36179	36188				(TA)5
Rosa multiflora	36340	36349	trnS(UGA)-psbZ	LSC	mononucleotide_repeat	(T)10
Rosa maximowicziana	36340	36349				(T)10
Rosa luciae	36339	36347				(T)9
Rosa multiflora	36912	36923	psbZ-trnG(GCC)	LSC	tetranucleotide_repeat	(ATAA)3
Rosa maximowicziana	36912	36923				(ATAA)3
Rosa luciae	36910	36921				(ATAA)3
Rosa multiflora	36929	36938	psbZ-trnG(GCC)	LSC	dinucleotide_repeat	(AT)5
Rosa maximowicziana	36929	36938				(AT)5
Rosa luciae	36927	36936				(AT)5
Rosa multiflora	36941	36950	psbZ-trnG(GCC)	LSC	dinucleotide_repeat	(AT)5
Rosa maximowicziana	36941	36950				(AT)5
Rosa luciae	36939	36948				(AT)5
Rosa multiflora	37175	37186	trnG(GCC)-trnfM(CAU)	LSC	mononucleotide_repeat	(C)12
Rosa maximowicziana	37175	37185				(C)11
Rosa luciae	37173	37184				(C)12
Rosa multiflora	37187	37195	trnG(GCC)-trnfM(CAU)	LSC	mononucleotide_repeat	(A)9
Rosa maximowicziana	37186	37195				(A)10
Rosa luciae	37185	37193				(A)9
Rosa multiflora	44942	44955	ycf3 intron 1	LSC	mononucleotide_repeat	(A)14
Rosa maximowicziana	44942	44955				(A)14
Rosa luciae	44940	44953				(A)14
Rosa multiflora	45260	45269	ycf3-trnS(GGA)	LSC	mononucleotide_repeat	(A)10
Rosa maximowicziana	45260	45269				(A)10
Rosa luciae	45258	45267				(A)10
Rosa multiflora	47163	47175	rps4-trnT(UGU)	LSC	mononucleotide_repeat	(A)13
Rosa maximowicziana							deletion
Rosa luciae	47161	47173				(A)13
Rosa multiflora	47957	47968	trnT(UGU)-trnL(UAA)	LSC	tetranucleotide_repeat	(TAAT)3
Rosa maximowicziana	47850	47861				(TAAT)3
Rosa luciae	47955	47966				(TAAT)3
Rosa multiflora	48151	48161	trnT(UGU)-trnL(UAA)	LSC	mononucleotide_repeat	(T)11
Rosa maximowicziana	48044	48054				(T)11
Rosa luciae	48149	48159				(T)11
Rosa multiflora	48259	48275	trnT(UGU)-trnL(UAA)	LSC	mononucleotide_repeat	(A)17
Rosa maximowicziana	48152	48168				(A)17
Rosa luciae	48257	48269				(A)13
Rosa multiflora	48344	48353	trnT(UGU)-trnL(UAA)	LSC	dinucleotide_repeat	(TA)5
Rosa maximowicziana	48237	48246				(TA)5
Rosa luciae	48338	48347				(TA)5
Rosa multiflora	50321	50332	trnF(GAA)-ndhJ	LSC	tetranucleotide_repeat	(TTTA)3
Rosa maximowicziana	50214	50225				(TTTA)3
Rosa luciae	50315	50326				(TTTA)3
Rosa multiflora	52595	52604	ndhC-trnV(UAC)	LSC	dinucleotide_repeat	(TA)5
Rosa maximowicziana	52488	52497				(TA)5
Rosa luciae	52589	52598				(TA)5
Rosa multiflora	55666	55675	atpB exon	LSC	mononucleotide_repeat	(T)10
Rosa maximowicziana	55557	55566				(T)10
Rosa luciae	55658	55667				(T)10
Rosa multiflora	55766	55777	atpB-rbcL	LSC	tetranucleotide_repeat	(AAAT)3
Rosa maximowicziana	55657	55668				(AAAT)3
Rosa luciae	55758	55769				(AAAT)3
Rosa multiflora	58216	58227	rbcL-accD	LSC	tetranucleotide_repeat	(TAAT)3
Rosa maximowicziana	58107	58118				(TAAT)3
Rosa luciae	58208	58219				(TAAT)3
Rosa multiflora	60452	60461	accD-psaI	LSC	mononucleotide_repeat	(A)10
Rosa maximowicziana	60343	60352				(A)10
Rosa luciae	60444	60453				(A)10
Rosa multiflora	60662	60673	psaI-ycf4	LSC	mononucleotide_repeat	(T)12
Rosa maximowicziana	60553	60564				(T)12
Rosa luciae	60654	60665				(T)12
Rosa multiflora	62131	62140	cemA exon	LSC	dinucleotide_repeat	(TC)5
Rosa maximowicziana	62022	62031				(TC)5
Rosa luciae	62123	62132				(TC)5
Rosa multiflora	69517	69526	rps18-rpl20	LSC	mononucleotide_repeat	(T)10
Rosa maximowicziana	69407	69416				(T)10
Rosa luciae	69509	69518				(T)10
Rosa multiflora	69567	69582	rps18-rpl20	LSC	mononucleotide_repeat	(A)16
Rosa maximowicziana	69457	69472				(A)16
Rosa luciae	69559	69574				(A)16
Rosa multiflora	71063	71078	rpl20-clpP	LSC	mononucleotide_repeat	(T)16
Rosa maximowicziana	70953	70968				(T)16
Rosa luciae	71055	71070				(T)16
Rosa multiflora	71735	71745	clpP intron 2	LSC	mononucleotide_repeat	(T)11
Rosa maximowicziana	71625	71635				(T)11
Rosa luciae	71727	71737				(T)11
Rosa multiflora	72532	72541	clpP intron 1	LSC	mononucleotide_repeat	(A)10
Rosa maximowicziana	72422	72430				(A)9
Rosa luciae	72524	72542				(A)9
Rosa multiflora	72757	72769	clpP intron 1	LSC	mononucleotide_repeat	(T)13
Rosa maximowicziana	72646	72658				(T)13
Rosa luciae	72748	72760				(T)13
Rosa multiflora	73433	73444	clpP-psbB	LSC	dinucleotide_repeat	(AT)6
Rosa maximowicziana	73322	73333				(AT)6
Rosa luciae	73424	73435				(AT)6
Rosa multiflora	76658	76667	psbH-rpoA	LSC	mononucleotide_repeat	(A)10
Rosa maximowicziana	76547	76556				(A)10
Rosa luciae	76649	76658				(A)10
Rosa multiflora	79039	79050	psbH-rpoA	LSC	mononucleotide_repeat	(A)12
Rosa maximowicziana	78928	78939				(A)12
Rosa luciae	79030	79041				(A)12
Rosa multiflora	79201	79217	psbH-rpoA	LSC	mononucleotide_repeat	(A)17
Rosa maximowicziana	79090	79105				(A)16
Rosa luciae	79192	79206				(A)15
Rosa multiflora	79240	79249	rpoA exon	LSC	mononucleotide_repeat	(T)10
Rosa maximowicziana	79128	79137				(T)10
Rosa luciae	79229	79238				(T)10
Rosa multiflora	79340	79351	rpoA exon	LSC	tetranucleotide_repeat	(ATGT)3
Rosa maximowicziana	79228	79239				(ATGT)3
Rosa luciae	79329	79340				(ATGT)3
Rosa multiflora	81397	81407	rpl36-rps8	LSC	mononucleotide_repeat	(T)11
Rosa maximowicziana	81285	81295				(T)11
Rosa luciae	81386	81396				(T)11
Rosa multiflora	82452	82462	rpl14-rps3	LSC	mononucleotide_repeat	(A)11
Rosa maximowicziana	82340	82350				(A)11
Rosa luciae	82441	82451				(A)11
Rosa multiflora	83235	83244	rpl14-rps3	LSC	mononucleotide_repeat	(A)10
Rosa maximowicziana	83123	83132				(A)10
Rosa luciae	83224	83233				(A)10
Rosa multiflora	83309	83321	rpl14-rps3	LSC	mononucleotide_repeat	(A)13
Rosa maximowicziana	83197	83207				(A)11
Rosa luciae	83298	83309				(A)12
Rosa multiflora	84744	84758	rps3-rpl22	LSC	mononucleotide_repeat	(T)15
Rosa maximowicziana	84630	84644				(T)15
Rosa luciae	84732	84746				(T)15
Rosa multiflora	86436	86447	rpl2 intron	IRb	trinucleotide_repeat	(TAT)4
Rosa maximowicziana	86322	86333				(TAT)4
Rosa luciae	86424	86435				(TAT)4
Rosa multiflora	93804	93821	ycf2 exon	IRb	hexanucleotide_repeat	(TAGAAG)3
Rosa maximowicziana	93690	93707				(TAGAAG)3
Rosa luciae	93792	93809				(TAGAAG)3
Rosa multiflora	101446	101456	rps12-trnV(GAC)	IRb	mononucleotide_repeat	(T)11
Rosa maximowicziana	101332	101342				(T)11
Rosa luciae	101434	101444				(T)11
Rosa multiflora	107670	107681	rrn23 rDNA	IRb	tetranucleotide_repeat	(AGGT)3
Rosa maximowicziana	107556	107567				(AGGT)3
Rosa luciae	107658	107669				(AGGT)3
Rosa multiflora	109858	109869	trnR(ACG)-trnN(GUU)	IRb	tetranucleotide_repeat	(TTTA)3
Rosa maximowicziana	109744	109755				(TTTA)3
Rosa luciae	109846	109857				(TTTA)3
Rosa multiflora	112494	112503	ycf1 exon	SSC	mononucleotide_repeat	(A)10
Rosa maximowicziana	112380	112389				(A)10
Rosa luciae	112482	112491				(A)10
Rosa multiflora	119515	119527	ndhA intron	SSC	mononucleotide_repeat	(A)13
Rosa maximowicziana	119401	119413				(A)13
Rosa luciae	119503	119515				(A)13
Rosa multiflora	120633	120646	ndhA-ndhI	SSC	dinucleotide_repeat	(AT)7
Rosa maximowicziana	120519	120532				(AT)7
Rosa luciae	120621	120634				(AT)7
Rosa multiflora	121469	121478	ndhI-ndhG	SSC	mononucleotide_repeat	(A)10
Rosa maximowicziana	121355	121364				(A)10
Rosa luciae	121457	121466				(A)10
Rosa multiflora	126699	126709	trnL(UAG)-rpl32	SSC	mononucleotide_repeat	(T)11
Rosa maximowicziana	126585	126594				(T)10
Rosa luciae	126687	126696				(T)10
Rosa multiflora	126751	126762	trnL(UAG)-rpl32	SSC	trinucleotide_repeat	(ATT)4
Rosa maximowicziana	126636	126647				(ATT)4
Rosa luciae	126738	126749				(ATT)4
Rosa multiflora	126805	126815	trnL(UAG)-rpl32	SSC	mononucleotide_repeat	(A)11
Rosa maximowicziana	126690	126700				(A)11
Rosa luciae	126792	126802				(A)11
Rosa multiflora	130451	130462	ycf1 exon	SSC	trinucleotide_repeat	(ACA)4
Rosa maximowicziana	130337	130348				(ACA)4
Rosa luciae	130438	130449				(ACA)4
Rosa multiflora	132292	132303	trnR(ACG)-trnN(GUU)	IRa	tetranucleotide_repeat	(AATA)3
Rosa maximowicziana	132178	132189				(AATA)3
Rosa luciae	132279	132290				(AATA)3
Rosa multiflora	134480	134491	rrn23 rDNA	IRa	tetranucleotide_repeat	(CTAC)3
Rosa maximowicziana	134366	134377				(CTAC)3
Rosa luciae	134467	134478				(CTAC)3
Rosa multiflora	140707	140717	rps12-trnV(GAC)	IRa	mononucleotide_repeat	(A)11
Rosa maximowicziana	140593	140603				(A)11
Rosa luciae	140694	140704				(A)11
Rosa multiflora	148342	148359	ycf2 exon	IRa	hexanucleotide_repeat	(CTTCTA)3
Rosa maximowicziana	148228	148245				(CTTCTA)3
Rosa luciae	148329	148346				(CTTCTA)3
Rosa multiflora	155716	155727	rpl2 intron	IRa	trinucleotide_repeat	(ATA)4
Rosa maximowicziana	155602	155613				(ATA)4
Rosa luciae	155703	155714				(ATA)4
